# Supplementary material for: Seasonal changes in dry matter yield from Karst pastures as influenced by morphoclimatic features
Source: PLoS One. 2018 Sep 27;13(9):e0204092. doi: 10.1371/journal.pone.0204092 (PMC6160016; doi:10.1371/journal.pone.0204092)
Supplement: S1 Data — (XLSX) [file pone.0204092.s003.xlsx]

## Sheet: gradisca 12-13 MF
GRADISCA	D'ISONZO
2012	prec	tmin	tmax	urmed%
1	0	0.6	11.5	81
2	16.8	1.6	10.9	92
3	23.9	7	11.3	94
4	0.1	2.1	9.2	97
5	0	0.8	7	95
6	0	-1	12	76
7	0	-1.5	9.8	76
8	0	-0.3	10.7	81
9	0	-1.5	11.7	74
10	0	-0.4	12.6	74
11	0	0.2	11.1	77
12	0	-2.5	10.7	81
13	0	-0.1	10.7	84
14	0	-2.5	11.1	52
15	0	-5.7	9.6	52
16	0	-3.6	7.6	50
17	0	-3.9	7	71
18	0	-6.5	6.2	88
19	0	-3.4	3	96
20	0	-2.1	6.1	98
21	0	-0.3	11.2	78
22	0	-0.4	10.8	89
23	0	-1	13.1	94
24	1.1	-3	12.9	80
25	0	-4.9	10.9	64
26	0	-7.2	8.8	66
27	0	-4.6	8.8	62
28	0	-4.2	7.6	54
29	0	-0.7	5.9	52
30	0	-1.6	6	44
31	0	-2.6	1.8	41
1	0	-1.3	3	39
2	0	-3.9	0.9	33
3	0	-4.7	-0.4	38
4	0	-5	-0.5	48
5	0	-6.6	-0.4	47
6	0	-7.2	0.6	46
7	0	-3.1	3.3	48
8	0	-1.8	7.8	31
9	0	-3	5.9	30
10	0	-3.8	0	42
11	0	-4.7	-0.5	43
12	0	-4.3	3.6	50
13	0	-5.4	5.7	48
14	0	-6	7.3	57
15	0	-5.1	5.1	71
16	0	-5.9	11.9	58
17	0	-2	11.1	57
18	0	-3.3	12	70
19	5.8	-0.2	9.7	80
20	14.3	4.1	7.2	72
21	0	-1.7	11.1	62
22	0	-3.7	13.8	63
23	0	-2.4	15.9	69
24	0	0.7	17.9	71
25	0	1.2	17.8	67
26	0	0.9	17	62
27	0	-0.5	12.1	64
28	0	-1.6	12	79
29	0	0.8	18.1	72
1	0	2.3	19.7	72
2	0	3.4	20.4	71
3	0	2.2	20.1	69
4	0	7.4	16.9	47
5	0	7.6	16.2	31
6	0	5.9	15.1	34
7	0	-0.9	14	43
8	0	-0.6	15.2	45
9	0	5.3	15.8	36
10	0	0.9	16.3	38
11	0	0.6	17.8	48
12	0	1	15.7	66
13	0	0.2	18.8	68
14	0	1.9	18.1	70
15	0	3	21.6	65
16	0	3.2	20.2	59
17	0	2.8	18.3	76
18	0.5	9.6	15.5	87
19	1.1	9.2	17.8	86
20	0.1	6	21.2	67
21	0	6	23.7	61
22	0	5.1	23.4	64
23	0	5.3	21.9	60
24	0	5.1	22.2	56
25	0	7.5	23.6	53
26	0	5.4	24.1	53
27	0	3.9	22.3	49
28	0	5.2	24.1	54
29	0	7.6	22.5	62
30	0	6.8	23.8	62
31	0	5.7	19.7	72
1	0	7.7	17.4	45
2	0	4.2	18.1	48
3	3.3	8.8	12.6	87
4	10.5	11.2	18.3	94
5	34.1	12.6	15.6	98
6	9.3	11.6	17.6	92
7	20.8	8.3	15.6	88
8	0.1	1	11.7	62
9	0	-0.2	11	58
10	0	0.2	15.1	65
11	20.9	6.6	10.6	95
12	0.5	7.2	15.5	87
13	0.7	8.6	16.9	78
14	0	9.4	18.9	62
15	11.5	10	14	89
16	2.1	10.2	18.3	71
17	0	3.7	19	51
18	3.2	3.2	18.4	65
19	11.1	8.3	16.7	82
20	11.2	9	16.2	86
21	1.8	8.9	16.9	80
22	18.2	7.3	14.9	86
23	1.6	7.3	16.7	80
24	11.1	9.6	15.8	82
25	0	7.8	17.2	76
26	0	8.1	20.1	76
27	0	8.2	22.5	74
28	0	9.4	31.6	59
29	0	11.3	26.5	71
30	0	14.2	29	66
1	0	12	29	62
2	0	13.1	25.3	71
3	0	11.6	23.4	72
4	0	10.9	23	72
5	7.2	12.2	22.7	72
6	9.2	13.2	19.9	85
7	0.4	12.8	21.8	81
8	0.3	12.8	23.9	67
9	0	12.9	25.4	63
10	0	12.5	30.2	63
11	0	14.9	29.6	67
12	4.6	15.5	29.7	63
13	11.1	11	16.5	61
14	0	7.5	20.5	41
15	0	7.9	21.9	54
16	28.4	6.3	12.5	89
17	0.1	5.3	20.1	65
18	0	9.2	20.4	58
19	0	8	25.1	66
20	0.2	9.8	23.5	69
21	15.4	11.3	19.9	93
22	0.3	10.8	19	89
23	0.7	13.5	22.2	88
24	0	14.8	30.2	57
25	0.8	13.7	28.2	50
26	0	12.3	25.6	58
27	0	11.2	27.1	53
28	6.4	13.9	26	70
29	0	14	26.6	67
30	0.7	14.2	28	66
31	2.5	16.6	28.2	70
1	1.2	16.9	24.5	81
2	0.2	18.2	23.1	83
3	1.4	17.8	25.1	81
4	27	15.1	22.8	86
5	0.7	13.6	25.6	72
6	0	15.8	25.7	64
7	0	15	26.1	78
8	0	16.8	27.6	74
9	9.7	17.8	23.2	88
10	9.4	17.1	25.3	75
11	6	16.9	23.9	86
12	37.8	13.4	23.1	88
13	25.3	12.6	24.7	81
14	0.1	12.1	26.7	71
15	0	14.3	27.9	71
16	0	16.5	30.6	68
17	0	18.1	32.5	66
18	0	17.4	34.4	66
19	0	18.7	34.8	61
20	0	21	34.2	67
21	0	22	34.2	64
22	0	20.4	32.9	51
23	0	18.4	30.8	53
24	0	17.5	33.6	57
25	0.1	19.5	31.4	67
26	0	16.8	30	53
27	0	15.3	30.1	65
28	0	18.6	31.1	62
29	0	19	32.6	61
30	0	20.8	33.6	69
1	0	21.4	35.2	66
2	0	22	38.2	53
3	0	19.9	32.9	69
4	0	20.3	33.4	63
5	0	22	32.4	64
6	0	19.6	31.9	76
7	0	19.1	30.8	76
8	0	20.2	31.8	70
9	0	20.5	33	68
10	0	19.9	32.9	64
11	0	17.6	31.7	75
12	0.4	16.9	30	66
13	0.2	18.9	29.7	62
14	0	20.2	30.1	70
15	0	18.4	25.7	62
16	0.5	16.2	29.5	51
17	0	13.3	28.8	66
18	0	14.9	30.4	66
19	0	17.7	31.2	67
20	0	19.7	32.2	56
21	0	15.5	25.4	61
22	0	15.2	27.1	51
23	0	17.8	29	46
24	0	17.1	30.9	61
25	0	18.7	28.8	75
26	0	18.6	30.6	79
27	0	18.8	33.2	74
28	0	20.6	33.7	68
29	0	19.3	32.2	67
30	18.4	19.2	32.3	60
31	4.2	18.5	32.7	60
1	0	17.4	33.2	67
2	0	17.8	33.1	68
3	0	19.4	33.2	67
4	0	19.8	35.2	63
5	0	21.2	34.3	60
6	0	20.1	32.9	70
7	0	21.5	32.2	67
8	0	22.2	32.7	41
9	3.3	18.6	32	60
10	0.1	16	31.3	56
11	1.8	15	30.9	60
12	0	14.6	28	63
13	0	15.4	30.4	58
14	0	15.7	30.9	69
15	0	15.8	31.1	71
16	0	17.9	32.4	67
17	0	15.9	33.8	62
18	0	17.5	34.3	64
19	0	17.3	35.3	64
20	0	17.3	36.3	62
21	0	16	35.1	64
22	0	17.5	33.8	72
23	0	19.5	36	65
24	0	20.3	33.9	70
25	0	20.9	34.3	59
26	24.4	12.3	26.9	75
27	0	11.1	28.8	67
28	0	15.7	29.9	66
29	0	16.9	33.1	66
30	0.3	15	33.5	67
31	10.2	18.1	26.1	79
1	5.2	17.2	24	72
2	1.2	17	28.7	74
3	0.3	18	28.6	65
4	1.2	19.2	30.1	76
5	0	17.6	29.4	74
6	8.5	18.4	30.6	72
7	0	14.4	29.2	68
8	0	14.5	32.2	54
9	0	12.5	32.5	65
10	0	14.7	33.8	68
11	0	15.5	30.9	71
12	48.1	14.1	22.9	89
13	8.5	11.8	18.8	70
14	0	11.4	25.9	58
15	0	10.9	27.3	58
16	0	12.5	26.2	57
17	0	10.6	27.2	70
18	0	10.8	28.1	74
19	22.4	13.5	25.1	85
20	0.1	8.3	23.2	68
21	0	9.9	23.7	67
22	0	9.4	23.8	81
23	0.2	15.8	20.9	86
24	23.8	13.9	23.1	95
25	0.1	14.1	26.6	84
26	1.1	19	27	77
27	0	18.1	27.8	72
28	0.2	14.2	26.4	76
29	0.4	16.8	24.6	86
30	6.1	16.3	25	80
1	0.2	14	25.6	82
2	10.6	14.2	26.1	90
3	0.1	13.1	25.2	89
4	0.7	13.6	24.1	87
5	0	14.2	24.9	86
6	0.5	15	24.6	90
7	2.2	15.6	23	89
8	0	13.1	21.6	62
9	0.1	14.2	20.5	73
10	5.9	12.4	19	87
11	0	10.4	18.3	76
12	0.3	11.1	21.5	79
13	3.3	11.4	18	86
14	19.5	9.4	19.8	88
15	33	13.6	21.1	91
16	6.8	10.5	18.7	87
17	0	10.8	19.7	84
18	0	9.8	21.4	85
19	0.2	9	20.8	89
20	0.1	10.9	20.1	90
21	0	10.5	20.5	89
22	0.1	7.6	25.5	80
23	0.1	5.3	23.5	66
24	0	4.5	22.3	78
25	0	8.9	20.4	80
26	77.8	9.3	16.1	93
27	117.6	13.8	17.7	98
28	3.3	5.7	13.7	72
29	0	0.2	11.6	67
30	0	0.9	12	78
31	8.7	5.6	12.4	84
1	44.5	8.7	12.9	94
2	0	7.9	18.5	91
3	0.3	6.4	17.9	93
4	19.9	11.6	19	98
5	13.7	8.1	19.9	85
6	5.1	4.2	18.1	79
7	0	2.8	15.6	79
8	0	4	15.5	82
9	0	4.2	15.4	89
10	0.2	7.3	12.4	92
11	2.9	11.8	18.4	85
12	10.8	12.7	16.9	98
13	1.6	11	17.7	75
14	0	1.9	15.5	74
15	0.1	0	14.6	79
16	0	-0.2	13.7	82
17	0	0.3	13.3	84
18	1	1.2	11.4	92
19	4.6	9.6	16.2	81
20	0	3.2	14.6	79
21	0	2.5	16.9	83
22	0	4.4	14.1	89
23	0.5	7.3	12.8	96
24	0	7.5	15.3	95
25	0	5.2	14.1	95
26	0.3	10.7	13.4	98
27	40.8	11.9	16.9	91
28	50	11.8	18.1	94
29	9.1	8	13.3	93
30	0.9	6.5	9.3	73
1	0.2	4.5	10	68
2	7.2	2.7	7.3	83
3	0.1	-0.5	10.5	77
4	7.6	0.8	6.6	88
5	0.1	-0.2	10.5	87
6	0	-1.7	9.4	75
7	6.1	-2.2	5.1	74
8	4.7	-2.2	4.7	61
9	0	-9.3	8.1	66
10	0	-3.3	7.9	70
11	0	-6.7	8.4	76
12	0	-8	6.8	69
13	0	-3.8	3.2	68
14	5.7	1.4	5	95
15	38.7	4.8	8.8	99
16	0.2	6.3	8.7	99
17	0	1.9	8.8	96
18	0	0	11.5	84
19	0	-1.7	11.1	86
20	0	-1.8	10.7	75
21	0.7	1	6.7	93
22	0	-0.8	9.7	85
23	0	0.8	6.8	92
24	0.1	2.7	7.1	98
25	0	5.2	8.9	99
26	12	5	10.6	99
27	0	1.2	10.1	97
28	0	0.7	8.3	98
29	0	-1.8	11.9	74
30	0	-2.3	11.6	76
31	0	-1.5	14.1	74
2013
1	0	-0.1	10.3	85
2	3.9	4.2	8.2	95
3	0	2.6	12.3	79
4	0	-0.2	9.2	91
5	0	0.3	11.9	91
6	0	1.7	15.2	85
7	0	1.2	14.1	77
8	0	2.2	8	74
9	0.1	2.5	10.5	87
10	0.9	1.4	7.5	99
11	0	0.9	10.8	95
12	0	-1.3	7.1	78
13	9.5	0.8	5.6	87
14	21.4	0.7	4.3	90
15	2.8	1.2	5.6	93
16	2.5	1.4	6.8	76
17	0.8	1.3	7.9	67
18	0	0.5	8.5	64
19	2.9	-0.8	7.2	81
20	23.1	3.1	10.3	99
21	12.8	6.8	9.7	99
22	20.2	2.9	8.5	93
23	0	1.8	11.1	85
24	1	4.6	10.4	70
25	0	-0.8	7.5	60
26	0	-3.4	6.1	62
27	0	-3.8	8	73
28	0.5	0.3	5.6	85
29	0	-0.1	7.4	96
30	0.1	2.9	7.1	95
31	0.1	4.2	7.7	93
1	0.4	5.2	9.3	92
2	67.2	4.4	9.4	95
3	0	0.2	12	76
4	0	0.9	10.2	74
5	0.4	1.1	9.7	84
6	14.1	-0.6	7.2	96
7	0	-2.2	8.8	77
8	0	-3.1	8.2	70
9	0	-3.3	5.2	78
10	0	-5.5	5.6	81
11	19	-3.3	3.2	94
12	20.9	-0.2	8.8	83
13	0	-2.6	7.4	73
14	0	0.2	11.3	70
15	0	-1.9	10.9	73
16	0	-0.8	12.6	69
17	0	-0.3	10.9	64
18	0	-1.1	9.4	63
19	0	-1.9	9.2	68
20	0	0.9	9.9	67
21	0.1	-1.1	5.4	58
22	0.4	-2	5.9	65
23	17.1	-3.9	6.9	79
24	10.3	2.1	5.8	90
25	0	1.2	11.9	74
26	0.6	-1.9	13.6	75
27	0	4.2	11.3	82
28	0	1.2	14.6	75
1	0	1.7	12.9	85
2	0	-0.3	12.6	64
3	0	-2.9	16.1	62
4	0	0.2	16.5	48
5	0.1	2.7	15.6	53
6	31.4	6.4	10.8	96
7	16.3	9.4	11.7	98
8	4.3	9.7	11.9	99
9	9.6	10.2	11.8	99
10	7.1	6.2	10.7	98
11	4.4	6.2	15.8	89
12	4.7	7.5	13	93
13	25	6.6	9.5	97
14	0.8	3.3	9.4	69
15	0	-0.9	9.9	55
16	0	-4.2	8.3	64
17	4	2.5	5.8	81
18	56.7	4	11.9	98
19	0.8	4.8	13	85
20	0.4	3.8	14.8	73
21	0.7	5.4	15.4	79
22	0	1.9	16.1	55
23	5.9	4.1	10.4	66
24	2.7	3.2	6.2	76
25	4.4	1.7	4	69
26	0	1.9	8.9	61
27	0	0.1	9.3	59
28	12.3	1.9	12.2	74
29	25	6.6	9.1	98
30	53.6	6.9	13.2	97
31	13.5	5.9	9.3	89
1	0.3	5.5	12.3	72
2	0.5	6	12.2	66
3	0	6	14.5	69
4	1.4	6.3	13.5	76
5	11.7	7.7	10.8	85
6	2.1	7.4	16	74
7	0	6.1	13.9	58
8	0	2.2	13.7	63
9	3.8	6.2	13.8	83
10	0	5.8	15.6	87
11	1	5.5	18.4	81
12	4.2	9.6	18	92
13	0.2	9.5	20.7	75
14	0	7.3	22.7	68
15	0	7.6	23.8	68
16	0	10.1	21.9	66
17	0	9.8	24.8	68
18	0	11.8	24.7	70
19	0	11.7	24.8	67
20	0	14.9	22.6	55
21	13.4	10.1	23.8	65
22	7.9	10.4	16.3	94
23	0.1	10	20.4	74
24	0	7.7	22.1	70
25	0	8.5	23.8	71
26	0	10.2	23.6	70
27	2.6	14.3	19.7	83
28	0.5	14	22.1	83
29	0.8	13.3	23.8	78
30	0	13.8	25.1	67
1	0	14.7	28.6	59
2	4.9	15.3	19.7	93
3	0.1	14.1	22.6	87
4	0	13.8	25.5	78
5	6.6	13.8	23.9	73
6	15.6	14.8	20.8	86
7	1.4	15.2	24.2	87
8	0.1	12.7	25.3	84
9	0.1	12.4	28.6	72
10	48.3	14.7	23.8	84
11	68.3	13.4	19	93
12	3.9	11.6	22.8	83
13	1.2	11	21.4	70
14	0	10.8	23.1	68
15	0	11.1	24.3	63
16	26	13.9	17.1	85
17	28.8	11.8	17.9	93
18	0.1	8.6	21.8	77
19	7.3	12	19.2	85
20	6.9	9.7	20.7	79
21	0	10.4	20.9	75
22	4.4	9.2	22.2	77
23	0	13.6	22.1	50
24	43.4	7.8	15	86
25	7	8.1	16.3	88
26	1.1	9	18.4	85
27	0	10.1	19.7	78
28	0	13.9	21.2	75
29	50	12.6	21.5	81
30	-	10.5	14.3	91
31	6.6	10.3	14	96
1	5.7	10	21.6	82
2	1.4	12.5	20.7	86
3	7.7	11.4	24.5	73
4	0.2	13.6	24.8	78
5	13.9	14.6	26.1	85
6	2.3	14	26.2	83
7	0.4	14.7	27.7	79
8	0.4	15.3	29.1	78
9	4.3	14.5	27.9	79
10	9.5	15.3	24.8	86
11	0	14.1	26.8	80
12	1.4	13.1	28	73
13	0	12.4	29.7	63
14	0	16	30.9	65
15	0	17	32	67
16	0	17.1	32.4	71
17	0	19.2	34.3	73
18	0	21.1	35	72
19	0	21.3	35.5	73
20	0	20.5	34.7	65
21	0	20.8	32.9	63
22	0	19.7	32.2	65
23	0	19	31	69
24	13.5	15.8	24.5	74
25	12.9	13.5	27.6	76
26	1.9	14	27.5	74
27	0	12.7	24.9	57
28	0	13.4	23.9	59
29	0	13.1	27.5	57
30	0	13.4	29.1	59
1	0	16.7	28.4	65
2	0	15.7	30.1	64
3	0	14.9	31	65
4	0	18.5	33.5	58
5	1.2	17.5	34.5	68
6	0	17.6	33.4	59
7	0	20.6	31.7	54
8	0	21.2	33.3	54
9	0	20.1	34.8	53
10	0	20.1	34	61
11	0.3	19.9	33.8	64
12	0	20.1	30.7	59
13	0	20	31.4	58
14	0	18.4	32.9	56
15	0	18.7	31.9	59
16	0	18.8	32.8	54
17	0	16.2	32.3	62
18	0	17.2	32.4	60
19	0	20.1	33.1	55
20	0	17.9	34.8	57
21	1	20.6	33.7	57
22	0	17.6	34.4	56
23	0	19.5	33.7	59
24	3	20.4	34.1	64
25	0	19.6	34.4	72
26	0	20.7	35.4	64
27	0	22.4	35	61
28	0	23.4	35.3	68
29	22.5	17.2	33.7	75
30	0	16.8	32.1	66
31	0	17.6	32.1	59
1	0	18.3	33.1	62
2	0	19.5	35	62
3	0	19.9	33.9	71
4	0	20.2	36.9	62
5	0	21.2	38.3	57
6	0	22	37.5	61
7	0	22.5	38.2	53
8	0	23	36.9	58
9	0	22.8	32.9	72
10	0	18.2	32.2	52
11	0	15.2	32.7	56
12	0	16.3	34.7	55
13	0.2	17.2	33.2	58
14	6.1	14.2	24.4	77
15	0	13.1	28.7	56
16	0	14.1	31.3	52
17	0	14.5	34.3	56
18	0	17	33	65
19	11.4	17.3	32.7	58
20	14.8	16.3	24.5	69
21	0	13.3	29.1	58
22	0	15.4	30.1	54
23	4.6	16.1	30.5	62
24	6.7	16.3	28.6	74
25	20.6	18.3	26.2	86
26	1.7	17.2	25	83
27	7.2	15.7	27.2	80
28	0.1	15.9	25.4	85
29	0	15	27.3	79
30	0	13.1	28.1	69
31	0	14.8	28.8	64
1	0	15.8	29.3	68
2	0	16.7	28.2	62
3	0	14.8	28.5	74
4	0	15	29.2	75
5	0	16.4	30.2	72
6	0	15.6	30.1	75
7	0	17.6	31	74
8	0	17	29.6	80
9	23.2	16.9	29.2	80
10	54	16	26.3	81
11	3.5	9.9	19.5	85
12	0.1	9.1	23.7	78
13	0	12	23.1	74
14	0	11.9	24.6	82
15	17	15.6	24.1	89
16	3.4	14.2	26	85
17	15.3	11.4	22	72
18	1	11.5	21.1	83
19	0	15.2	26.5	74
20	0	13	24.6	73
21	0	13.5	27	68
22	0	12.5	25	75
23	0	13.1	25.3	81
24	0	12.8	25.6	87
25	0.1	16.6	24.4	90
26	0	16.1	24.7	87
27	0.2	17.5	23.9	84
28	9	17.1	21.9	94
29	71.1	12.3	20.6	93
30	5.9	9	15.4	87
1	1.8	7.2	21.5	79
2	0.1	9.6	19.8	68
3	0	9.2	17.9	60
4	0	6.5	17.5	60
5	8.5	6.8	14	88
6	0.6	12.2	18.9	93
7	0.1	14.5	19	71
8	2.7	13.6	17.8	88
9	3.1	12.1	21.3	89
10	4.7	13.9	20	96
11	11.7	8.9	18.9	85
12	10.1	7.5	17.4	95
13	0	9.1	22	89
14	0	9.4	19	89
15	0.1	12.3	16.9	96
16	0.8	7.8	21.4	88
17	0	7.6	21.3	84
18	0.1	8.6	21.7	86
19	0	7.1	20.8	87
20	11.4	10.4	18.8	95
21	1.1	15.6	20.5	98
22	0.9	15.9	19.1	98
23	0	15.9	20	98
24	19.9	15	19.7	99
25	0.1	14.4	22.5	96
26	0	15.8	20.2	97
27	0	15.4	18.9	97
28	0	15.5	22.4	97
29	6	15.2	21.5	96
30	0	13.8	20.5	77
31	0	7.8	19.7	67

## Sheet: daily DM yield
Year	Site	DOY	GDD	daily DM yield
2012	2	80	371.8	6.33929
2012	2	87	471.1	6.40625
2012	2	94	560.6	7.07589
2012	2	101	637.8	7.94643
2012	2	108	720.6	7.28013
2012	2	114	793.2	8.0692
2012	2	123	948.7	8.47321
2012	2	129	1049.7	7.52634
2012	2	135	1163.6	9.53884
2012	2	142	1264.7	9.52958
2012	2	149	1398.9	8.11853
2012	2	157	1563.1	6.84565
2012	2	167	1764	3.91462
2012	2	172	1894.8	1.51652
2012	2	178	2049.3	0.419754
2012	2	185	2235.4	0
2012	2	191	2390.2	0
2012	2	197.667	2560.8	0
2012	2	204.167	2700.7	0
2012	2	210.667	2874.7	0
2012	2	217.167	3030.9	0
2012	2	223.667	3211.1	0
2012	2	230.167	3352.5	0.116741
2012	2	236.667	3536.6	0.820647
2012	2	243.167	3673.8	1.35056
2012	2	248	3786.1	2.27835
2012	2	253	3898.3	2.16161
2012	2	261	4054.7	1.4577
2012	2	268	4175.1	0.92779
2012	2	275	4317.5	0
2012	2	281	4428.5	0
2012	1	80	371.8	0
2012	1	87	471.1	0
2012	1	94	560.6	2.67857
2012	1	101	637.8	3.75848
2012	1	108	720.6	5.04881
2012	1	114	793.2	5.33661
2012	1	123	948.7	6.42924
2012	1	129	1049.7	6.98527
2012	1	135	1163.6	6.95
2012	1	142	1264.7	6.15022
2012	1	149	1398.9	4.38795
2012	1	157	1563.1	4.13951
2012	1	172	1764	2.22924
2012	1	172	1894.8	1.47902
2012	1	178	2049.3	1.47902
2012	1	185	2235.4	0.307812
2012	1	191	2390.2	0
2012	1	197.667	2560.8	0
2012	1	204.167	2700.7	0
2012	1	210.667	2874.7	0
2012	1	217.167	3030.9	0
2012	1	223.667	3211.1	0
2012	1	230.167	3352.5	0.49654
2012	1	236.667	3536.6	0.902679
2012	1	243.167	3673.8	1.35971
2012	1	248	3786.1	2.50759
2012	1	253	3898.3	2.01105
2012	1	261	4054.7	1.60491
2012	1	268	4175.1	1.14788
2012	1	275	4317.5	0
2012	1	281	4428.5	0
2012	3	80	371.8	2.17857
2012	3	87	471.1	5.7567
2012	3	94	560.6	11.6515
2012	3	101	637.8	11.982
2012	3	108	720.6	14.0088
2012	3	114	793.2	14.4171
2012	3	123	948.7	11.3772
2012	3	129	1049.7	11.0752
2012	3	135	1163.6	10.8933
2012	3	142	1264.7	10.7666
2012	3	149	1398.9	10.078
2012	3	157	1563.1	8.67143
2012	3	172	1764	6.28192
2012	3	172	1894.8	4.30502
2012	3	178	2049.3	2.17333
2012	3	185	2235.4	0.638504
2012	3	191	2390.2	0.638504
2012	3	197.667	2560.8	0
2012	3	204.167	2700.7	0
2012	3	210.667	2874.7	0
2012	3	217.167	3030.9	0
2012	3	223.667	3211.1	0
2012	3	230.167	3352.5	0.170871
2012	3	236.667	3536.6	0.30971
2012	3	243.167	3673.8	0.30971
2012	3	248	3786.1	1.31652
2012	3	253	3898.3	1.59208
2012	3	261	4054.7	1.45324
2012	3	268	4175.1	1.45324
2012	3	275	4317.5	0.446429
2012	3	281	4428.5	0
2012	4	80	371.8	11.6964
2012	4	87	471.1	7.32143
2012	4	94	560.6	8.52664
2012	4	101	637.8	9.53906
2012	4	108	720.6	9.52121
2012	4	114	793.2	12.451
2012	4	123	948.7	12.5487
2012	4	129	1049.7	12.4838
2012	4	135	1163.6	12.8106
2012	4	142	1264.7	13.1989
2012	4	149	1398.9	12.953
2012	4	157	1563.1	11.2902
2012	4	172	1764	8.05714
2012	4	172	1894.8	4.00246
2012	4	178	2049.3	1.41641
2012	4	185	2235.4	0
2012	4	191	2390.2	0
2012	4	197.667	2560.8	0
2012	4	204.167	2700.7	0
2012	4	210.667	2874.7	0
2012	4	217.167	3030.9	0
2012	4	223.667	3211.1	0
2012	4	230.167	3352.5	0.475223
2012	4	236.667	3536.6	1.27958
2012	4	243.167	3673.8	2.82533
2012	4	248	3786.1	5.07377
2012	4	253	3898.3	5.13371
2012	4	261	4054.7	5.6606
2012	4	268	4175.1	4.11484
2012	4	275	4317.5	2.17254
2012	4	281	4428.5	1.63739
2012	4	289	4553.4	0.306138
2012	5	80	187.1	0
2012	5	87	256.4	0
2012	5	94	329.1	5.13393
2012	5	101	397.6	7.38744
2012	5	108	468.8	10.2329
2012	5	114	537	11.7508
2012	5	123	666.6	13.5779
2012	5	129	753.6	15.2477
2012	5	135	849.3	14.2484
2012	5	142	929.3	13.533
2012	5	149	1042.8	12.3712
2012	5	157	1192	9.50925
2012	5	172	1492.7	6.52758
2012	5	172	1492.7	3.16693
2012	5	178	1634.3	1.21811
2012	5	185	1802.9	0
2012	5	191	1946.7	0
2012	5	197.667	2115.9	0
2012	5	204.167	2250.4	0
2012	5	210.667	2415	0
2012	5	217.167	2560.5	0
2012	5	223.667	2732.5	0
2012	5	230.167	2862.6	0
2012	5	236.667	3033.7	0
2012	5	243.167	3157.6	1.02312
2012	5	248	3259.8	1.02312
2012	5	253	3357.4	1.83546
2012	5	261	3498.4	1.83546
2012	5	268	3605.6	0.812341
2012	5	275	3738	0.812341
2012	5	281	3836.8	0
2012	6	80	187.1	17.9252
2012	6	87	256.4	21.8705
2012	6	94	329.1	25.1939
2012	6	101	397.6	31.3558
2012	6	108	468.8	32.306
2012	6	114	537	33.1721
2012	6	123	666.6	31.6889
2012	6	129	753.6	25.0212
2012	6	135	849.3	23.2769
2012	6	142	929.3	19.5986
2012	6	149	1042.8	15.6472
2012	6	157	1192	11.8702
2012	6	172	1492.7	8.75098
2012	6	172	1492.7	5.10924
2012	6	178	1634.3	2.58371
2012	6	185	1802.9	0.56808
2012	6	191	1946.7	0
2012	6	197.667	2115.9	0
2012	6	204.167	2250.4	0
2012	6	210.667	2415	0
2012	6	217.167	2560.5	0
2012	6	223.667	2732.5	0
2012	6	230.167	2862.6	0
2012	6	236.667	3033.7	0
2012	6	243.167	3157.6	0.835798
2012	6	248	3259.8	0.835798
2012	6	253	3357.4	0.835798
2012	6	261	3498.4	0.835798
2012	6	268	3605.6	0
2012	6	275	3738	0
2012	6	281	3836.8	0
2012	7	80	287.9	7.66607
2012	7	87	366.02	17.4027
2012	7	94	447.54	25.8155
2012	7	101	524.86	26.806
2012	7	108	604.88	28.0575
2012	7	114	680.64	23.5949
2012	7	123	821.58	16.8532
2012	7	129	916.14	13.9284
2012	7	135	1019.4	12.5897
2012	7	142	1108.22	12.2342
2012	7	149	1230.54	9.7882
2012	7	157	1389.82	6.65681
2012	7	172	1709.42	4.82746
2012	7	172	1709.42	2.86071
2012	7	178	1858.58	1.38817
2012	7	185	2036	0
2012	7	191	2187.36	0
2012	7	197.667	2365.38	0
2012	7	204.167	2507.44	0
2012	7	210.667	2680.86	0
2012	7	217.167	2833.92	0
2012	7	223.667	3014.74	0
2012	7	230.167	3152.4	0
2012	7	236.667	3332.32	0.228571
2012	7	243.167	3463.78	0.228571
2012	7	248	3572.28	0.606362
2012	7	253	3676.18	1.40134
2012	7	261	3827.26	1.17277
2012	7	268	3943.28	1.17277
2012	7	275	4084.5	0.794978
2012	7	281	4190.86	0
2013	2	78	415.3	8.03571
2013	2	85	463.4	8.07522
2013	2	92	515.7	12.8835
2013	2	99	581.8	13.6285
2013	2	106	678.4	15.6141
2013	2	113	795.8	21.265
2013	2	120	916.1	18.1261
2013	2	127	1046.8	16.4705
2013	2	134	1168.5	15.1575
2013	2	142	1296.6	9.00279
2013	2	147	1363.8	8.63449
2013	2	154	1472	8.58917
2013	2	161	1606.6	7.84029
2013	2	168	1769.3	7.05915
2013	2	176	1967.4	4.94129
2013	2	185	2159.5	2.67634
2013	2	190	2291.4	0.74375
2013	2	197	2470.2	0
2013	2	204	2654.2	0
2013	2	211	2842.1	0
2013	2	218	3037.2	0
2013	2	225	3224	0
2013	2	232	3383.9	0
2013	2	239	3540	0.544643
2013	2	247	3708.8	1.46652
2013	2	255	3876.1	2.29475
2013	2	262	4001.5	3.84922
2013	2	269	4133.8	3.65993
2013	2	275	4231.4	2.73806
2013	2	283	4347	1.90982
2013	2	290	4443.2	0.355357
2013	2	297	4555.6	0
2013	1	78	415.3	0
2013	1	85	463.4	0
2013	1	92	515.7	4.43244
2013	1	99	581.8	6.80625
2013	1	106	678.4	13.4733
2013	1	113	795.8	22.0108
2013	1	120	916.1	20.1885
2013	1	127	1046.8	18.7916
2013	1	134	1168.5	13.5724
2013	1	142	1296.6	5.52879
2013	1	147	1363.8	4.44699
2013	1	154	1472	2.66295
2013	1	161	1606.6	1.56217
2013	1	168	1769.3	1.0683
2013	1	176	1967.4	0.648103
2013	1	185	2159.5	0.347098
2013	1	190	2291.4	0
2013	1	197	2470.2	0
2013	1	204	2654.2	0
2013	1	211	2842.1	0
2013	1	218	3037.2	0
2013	1	225	3224	0
2013	1	232	3383.9	0
2013	1	239	3540	0
2013	1	247	3708.8	0.0503348
2013	1	255	3876.1	0.0503348
2013	1	262	4001.5	0.0503348
2013	1	269	4133.8	0.0503348
2013	1	275	4231.4	0
2013	3	78	415.3	20.1951
2013	3	85	463.4	14.6837
2013	3	92	515.7	22.89
2013	3	99	581.8	28.7911
2013	3	106	678.4	27.368
2013	3	113	795.8	31.0806
2013	3	120	916.1	24.0616
2013	3	127	1046.8	15.0977
2013	3	134	1168.5	14.107
2013	3	142	1296.6	9.0394
2013	3	147	1363.8	9.06931
2013	3	154	1472	9.9048
2013	3	161	1606.6	8.86295
2013	3	168	1769.3	8.49085
2013	3	176	1967.4	5.65424
2013	3	185	2159.5	2.15915
2013	3	190	2291.4	0.56596
2013	3	197	2470.2	0
2013	3	204	2654.2	0
2013	3	211	2842.1	0
2013	3	218	3037.2	0
2013	3	225	3224	0
2013	3	232	3383.9	0
2013	3	239	3540	0
2013	3	247	3708.8	0.846317
2013	3	255	3876.1	1.5423
2013	3	262	4001.5	2.25692
2013	3	269	4133.8	2.73828
2013	3	275	4231.4	1.89196
2013	3	283	4347	1.19598
2013	3	290	4443.2	0.481362
2013	3	297	4555.6	0
2013	4	78	415.3	5.80045
2013	4	85	463.4	3.62411
2013	4	92	515.7	6.38348
2013	4	99	581.8	7.1933
2013	4	106	678.4	11.4464
2013	4	113	795.8	17.1358
2013	4	120	916.1	16.6895
2013	4	127	1046.8	16.7576
2013	4	134	1168.5	13.9685
2013	4	142	1296.6	9.45458
2013	4	147	1363.8	9.52333
2013	4	154	1472	9.92946
2013	4	161	1606.6	8.9596
2013	4	168	1769.3	9.17321
2013	4	176	1967.4	6.57522
2013	4	185	2159.5	3.69531
2013	4	190	2291.4	1.751
2013	4	197	2470.2	0
2013	4	204	2654.2	0
2013	4	211	2842.1	0
2013	4	218	3037.2	0
2013	4	225	3224	1.07958
2013	4	232	3383.9	2.62042
2013	4	239	3540	4.60446
2013	4	247	3708.8	6.60658
2013	4	255	3876.1	5.774
2013	4	262	4001.5	4.23315
2013	4	269	4133.8	2.24911
2013	4	275	4231.4	0.246987
2013	4	283	4347	0
2013	4	290	4443.2	0
2013	4	297	4555.6	0
2013	5	77	311.2	2.16518
2013	5	84	349	2.40466
2013	5	91	389.7	5.74469
2013	5	98	443.1	7.74793
2013	5	106	533.7	12.4279
2013	5	113	625.8	19.4228
2013	5	120	729	21.1996
2013	5	127	844.1	23.0818
2013	5	134	951.5	21.9598
2013	5	142	1071.5	16.3447
2013	5	147	1132.6	15.6625
2013	5	154	1229.7	14.1095
2013	5	161	1350.2	12.2809
2013	5	168	1491.2	11.7511
2013	5	176	1668	7.55038
2013	5	185	1832.8	3.78173
2013	5	190	1953.5	1.511
2013	5	197	2107.3	0
2013	5	204	2262.2	0
2013	5	211	2431.4	0
2013	5	218	2601.3	0
2013	5	225	2769.9	0
2013	5	232	2912.9	0
2013	5	239	3050.1	0
2013	5	247	3196.2	0
2013	5	255	3349.6	0
2013	5	262	3459.4	0
2013	5	269	3571	0
2013	6	77	311.2	8.94815
2013	6	84	349	9.29124
2013	6	91	389.7	11.7315
2013	6	98	443.1	13.7828
2013	6	106	533.7	15.7405
2013	6	113	625.8	19.242
2013	6	120	729	18.1056
2013	6	127	844.1	16.7236
2013	6	134	951.5	14.8481
2013	6	142	1071.5	10.4524
2013	6	147	1132.6	10.1328
2013	6	154	1229.7	8.45773
2013	6	161	1350.2	7.56292
2013	6	168	1491.2	7.31348
2013	6	176	1668	4.61649
2013	6	185	1832.8	2.68945
2013	6	190	1953.5	1.26507
2013	6	197	2107.3	0
2013	6	204	2262.2	0
2013	6	211	2431.4	0
2013	6	218	2601.3	0
2013	6	225	2769.9	0
2013	6	232	2912.9	0
2013	6	239	3050.1	0
2013	6	247	3196.2	0
2013	6	255	3349.6	0
2013	6	262	3459.4	0
2013	6	269	3571	0
2013	7	77	408.22	0.928125
2013	7	84	454.84	3.64353
2013	7	91	504.36	6.17009
2013	7	98	566.58	8.39788
2013	7	106	667.26	10.6725
2013	7	113	768.18	12.2633
2013	7	120	880.2	11.0614
2013	7	127	1004.12	8.54241
2013	7	134	1120.34	7.12801
2013	7	142	1250.42	4.7433
2013	7	147	1317.82	3.92857
2013	7	154	1423.74	3.32467
2013	7	161	1553.06	2.60011
2013	7	168	1702.88	1.80435
2013	7	176	1889.76	1.01518
2013	7	185	2065.9	0.367746
2013	7	190	2192.9	0
2013	7	197	2355.52	0
2013	7	204	2519.24	0
2013	7	211	2697.26	0
2013	7	218	2875.98	0
2013	7	225	3053.4	0
2013	7	232	3205.22	0.256027
2013	7	239	3351.24	0.256027
2013	7	247	3507.42	0.256027
2013	7	255	3670.9	0.256027
2013	7	262	3789.52	0
2013	7	269	3909.94	0
2014	2	72	640.9	0.619643
2014	2	79	722.3	1.11853
2014	2	86	799.7	1.33214
2014	2	93	895.9	3.10938
2014	2	99	990.5	4.49833
2014	2	105	1071.9	6.34721
2014	2	112	1166.6	6.774
2014	2	120	1300.1	6.89531
2014	2	127	1410.1	6.09163
2014	2	133	1510.9	4.29319
2014	2	140	1627.3	3.70145
2014	2	146	1748.4	2.33638
2014	2	154	1881.9	2.18259
2014	2	162	2070.1	1.72779
2014	2	169	2222.4	1.4529
2014	2	181	2481	0.586384
2014	2	196	2802.8	0
2014	2	203	2974.7	0
2014	2	210	3127.7	0
2014	2	217	3288.2	0
2014	2	224	3459.9	5.11652
2014	2	231	3601.4	7.22344
2014	2	238	3742	11.021
2014	2	245	3885.2	12.2981
2014	2	253	4052.1	7.18158
2014	2	260	4177.7	5.07467
2014	2	268	4321.3	1.27712
2014	2	275	4410	0
2014	1	72	640.9	0
2014	1	79	722.3	0
2014	1	86	799.7	0.73497
2014	1	93	895.9	1.32846
2014	1	99	990.5	3.10938
2014	1	105	1071.9	10.6956
2014	1	112	1166.6	12.7758
2014	1	120	1300.1	13.9017
2014	1	127	1410.1	13.5655
2014	1	133	1510.9	6.94621
2014	1	140	1627.3	7.27444
2014	1	146	1748.4	8.92589
2014	1	154	1881.9	11.3412
2014	1	162	2070.1	14.3144
2014	1	169	2222.4	14.3275
2014	1	181	2481	12.3044
2014	1	196	2802.8	8.44431
2014	1	203	2974.7	4.50413
2014	1	210	3127.7	1.53147
2014	1	217	3288.2	0
2014	1	224	3459.9	3.02221
2014	1	231	3601.4	6.03136
2014	1	238	3742	9.11373
2014	1	245	3885.2	14.0078
2014	1	253	4052.1	10.9856
2014	1	260	4177.7	7.97645
2014	1	268	4321.3	4.89408
2014	1	275	4410	0
2014	3	72	640.9	0.627679
2014	3	79	722.3	1.14933
2014	3	86	799.7	1.7808
2014	3	93	895.9	2.89788
2014	3	99	990.5	3.83929
2014	3	105	1071.9	5.78225
2014	3	112	1166.6	6.48549
2014	3	120	1300.1	7.77087
2014	3	127	1410.1	8.10502
2014	3	133	1510.9	6.926
2014	3	140	1627.3	6.75424
2014	3	146	1748.4	5.71027
2014	3	154	1881.9	6.83884
2014	3	162	2070.1	7.54431
2014	3	169	2222.4	6.2519
2014	3	181	2481	4.44821
2014	3	196	2802.8	1.88717
2014	3	203	2974.7	0
2014	3	210	3127.7	0
2014	3	217	3288.2	0
2014	3	224	3459.9	6.06451
2014	3	231	3601.4	13.9518
2014	3	238	3742	19.5688
2014	3	245	3885.2	23.2682
2014	3	253	4052.1	17.2037
2014	3	260	4177.7	9.31641
2014	3	268	4321.3	3.69944
2014	3	275	4410	0
2014	4	72	640.9	9.13616
2014	4	79	722.3	7.4
2014	4	86	799.7	8.26667
2014	4	93	895.9	11.4047
2014	4	99	990.5	12.8352
2014	4	105	1071.9	15.8396
2014	4	112	1166.6	16.9181
2014	4	120	1300.1	16.3348
2014	4	127	1410.1	15.202
2014	4	133	1510.9	12.4252
2014	4	140	1627.3	10.7355
2014	4	146	1748.4	8.59297
2014	4	154	1881.9	8.8519
2014	4	162	2070.1	9.74196
2014	4	169	2222.4	10.4394
2014	4	181	2481	9.94821
2014	4	196	2802.8	7.10759
2014	4	203	2974.7	4.57388
2014	4	210	3127.7	1.98772
2014	4	217	3288.2	0
2014	4	224	3459.9	5.83817
2014	4	231	3601.4	12.6299
2014	4	238	3742	19.8287
2014	4	245	3885.2	22.1354
2014	4	253	4052.1	16.2972
2014	4	260	4177.7	9.50547
2014	4	268	4321.3	2.3067
2014	4	275	4410	0
2014	5	72	584.6	0
2014	5	79	642.4	0
2014	5	86	702.8	0.871466
2014	5	93	775.5	2.56055
2014	5	99	853.2	6.15862
2014	5	105	918.1	13.1239
2014	5	112	998	15.7437
2014	5	120	1108.5	17.463
2014	5	127	1196.3	16.0649
2014	5	133	1278.9	10.1769
2014	5	140	1378.5	8.59208
2014	5	146	1480.6	6.60561
2014	5	154	1605.1	5.81571
2014	5	162	1769.8	5.39314
2014	5	169	1915.6	3.70452
2014	5	181	2154.6	2.06473
2014	5	196	2445.4	0.654715
2014	5	203	2597.1	0
2014	5	210	2735.8	0
2014	5	217	2879.3	0
2014	5	224	3033	3.54102
2014	5	231	3166.1	6.25893
2014	5	238	3293.8	9.69085
2014	5	245	3421.5	10.1388
2014	5	253	3572	6.5978
2014	5	260	3678.8	3.87988
2014	5	268	3801.6	0.447963
2014	5	275	3905.5	0
2014	6	72	584.6	9.14621
2014	6	79	642.4	7.5971
2014	6	86	702.8	8.42001
2014	6	93	775.5	11.1357
2014	6	99	853.2	12.5007
2014	6	105	918.1	15.698
2014	6	112	998	18.1053
2014	6	120	1108.5	17.3414
2014	6	127	1196.3	16.5753
2014	6	133	1278.9	12.9936
2014	6	140	1378.5	10.3306
2014	6	146	1480.6	7.488
2014	6	154	1605.1	6.14188
2014	6	162	1769.8	5.59794
2014	6	169	1915.6	3.33705
2014	6	181	2154.6	2.12291
2014	6	196	2445.4	0.583566
2014	6	203	2597.1	0
2014	6	210	2735.8	0
2014	6	217	2879.3	0
2014	6	224	3033	3.39021
2014	6	231	3166.1	5.20843
2014	6	238	3293.8	6.81194
2014	6	245	3421.5	7.09821
2014	6	253	3572	3.70801
2014	6	260	3678.8	1.88979
2014	6	268	3801.6	0.286272
2014	6	275	3905.5	0
2014	7	72	675.32	6.36875
2014	7	79	741.94	6.69353
2014	7	86	811.16	8.55179
2014	7	93	892.68	10.5545
2014	7	99	977.94	11.8241
2014	7	105	1050.4	17.4265
2014	7	112	1139.12	18.3676
2014	7	120	1259.7	18.2233
2014	7	127	1356.32	17.2768
2014	7	133	1446.48	10.6618
2014	7	140	1554.9	7.74498
2014	7	146	1664.56	4.46629
2014	7	154	1799.14	3.17522
2014	7	162	1973.92	2.43326
2014	7	169	2128.54	1.34185
2014	7	181	2382.66	0.624219
2014	7	196	2692.36	0
2014	7	203	2852.88	0
2014	7	210	3000.4	0
2014	7	217	3152.72	0
2014	7	224	3315.24	3.03538
2014	7	231	3457.16	6.51629
2014	7	238	3593.68	9.56607
2014	7	245	3730.2	10.1948
2014	7	253	3890.78	7.15938
2014	7	260	4006.4	3.67846
2014	7	268	4139.28	0.628683
2014	7	275	4252	0
